# Supplementary material for: A model for regulation by SynGAP-α1 of binding of synaptic proteins to PDZ-domain 'Slots' in the postsynaptic density
Source: eLife. 2016 Sep 13;5:e16813. doi: 10.7554/eLife.16813 (PMC5040590; doi:10.7554/eLife.16813)
Supplement: Figure 3—source data 1. — DOI: http://dx.doi.org/10.7554/eLife.16813.006 [file elife-16813-fig3-data1.xlsx]

## Sheet: figure 3A
FIGURE 1, PART B:
PDZ1		PDZ2		PDZ3		PDZ12		PDZ123
Control	+ CaMKII	Control	+ CaMKII	Control	+ CaMKII	Control	+ CaMKII	Control	+ CaMKII
0.00410626	0.000802	0.00375981	0.00149837	0.00944647	0.00550386	0.0049141	0.00203334	0.021831	0.00884394
0.00410455	0.000585444	0.00437151	0.00131481	0.00989994	0.00524039	0.00532458	0.00292664	0.0214656	0.0105365
0.00677888	0.000679556	0.00489294	0.00161588	0.0104741	0.00532495	0.00507582	0.00283859	0.0209006	0.0115274
0.00682415	0.000507512	0.00475056	0.00167472	0.010697	0.00553154	0.00486607	0.00308404	0.0198028	0.0080745
Values are amount of r-synGAP Bound (pmol r-synGAP / pmol PDZ domain)
Note that PDZ12 construct has 2 PDZ domains and PDZ123 construct has 3 PDZ domains
