# Supplementary material for: A model for regulation by SynGAP-α1 of binding of synaptic proteins to PDZ-domain 'Slots' in the postsynaptic density
Source: eLife. 2016 Sep 13;5:e16813. doi: 10.7554/eLife.16813 (PMC5040590; doi:10.7554/eLife.16813)
Supplement: Figure 10—source data 1. — DOI: http://dx.doi.org/10.7554/eLife.16813.018 [file elife-16813-fig10-data1.xlsx]

## Sheet: Figure_10A
FIGURE 8, PART A:
PDZ1		PDZ2		PDZ3		PDZ12		PDZ123
-Ca2+/CaM	+Ca2+/CaM	-Ca2+/CaM	+Ca2+/CaM	-Ca2+/CaM	+Ca2+/CaM	-Ca2+/CaM	+Ca2+/CaM	-Ca2+/CaM	+Ca2+/CaM
0.00410626	0.00525131	0.00375981	0.00306384	0.00944647	0.00863909	0.0049141	0.0048317	0.021831	0.0149715
0.00410455	0.00467696	0.00437151	0.00368756	0.00989994	0.00558537	0.00532458	0.00444694	0.0214656	0.0190636
0.00677888	0.00343224	0.00489294	0.00364254	0.0104741	0.00856489	0.00507582	0.0048069	0.0209006	0.0148839
0.00682415	0.00356065	0.00475056	0.00347009	0.010697	0.00891832	0.00486607	0.00497622	0.0198028	0.0181773
Values are amount of r-synGAP Bound (pmol r-synGAP / pmol PDZ domain)
