# Supplementary material for: A model for regulation by SynGAP-α1 of binding of synaptic proteins to PDZ-domain 'Slots' in the postsynaptic density
Source: eLife. 2016 Sep 13;5:e16813. doi: 10.7554/eLife.16813 (PMC5040590; doi:10.7554/eLife.16813)
Supplement: Figure 11—source data 1. — DOI: http://dx.doi.org/10.7554/eLife.16813.020 [file elife-16813-fig11-data1.xlsx]

## Sheet: Panel A SynGAP
	Two Gels each containing six lanes of WT and six lanes of HET PSDs, stained for PSD-95 and SynGAP
	PSD95_WT	PSD95_HET	SynGAP_WT	SynGAP_HET	Ratio_WT	Ratio_HET
	1770000.*	1850000.*	193000.*	240000.*	0.1090396*	0.1297297*		Blue: outlier by 2x Stdev test
	1490000	1900000	237000	301000	0.15906	0.158421		and bands in lane appeared
	1300000	1780000	265000	334000	0.203846	0.18764		to be transferred unevenly
	1190000	1720000	301000	278000	0.252941	0.161628
	1170000	2040000	269000	376000	0.229914	0.184314
	1370000	2300000	257000	388000	0.187591	0.168696
	1910000	1810000	441000	361000	0.23089	0.199447
	1550000	1870000	327000	368000	0.210968	0.196791
	1300000	1890000	332000	347000	0.255385	0.183598
	1190000	1960000	357000	386000	0.3	0.196939
	1250000	2200000	336000	381000	0.2688	0.173182
	1370000	2440000	374000	396000	0.272993	0.162295
Mean	1372000	1992000	317818	356000	0.2339	0.1794
Std. Deviation	216186	229775	60140	37937	0.0414	0.01524
Std. Error of Mean	65183	69280	18133	11438	0.01248	0.004596

## Sheet: Panel B TARP
	Two Gels each containing six lanes of WT and six lanes of HET PSDs, stained for PSD-95 and TARPs
	PSD-95_WT	PSD-95_HET	TARP_WT	TARP_HET	Ratio_WT	Ratio_HET
	5410000	4810000	307000	341000	0.0567468	0.070894
	4120000	3670000	245000	299000	0.059466	0.0814714
	4010000	3360000	276000	275000	0.0688279	0.0818452
	3700000	3380000	211000	253000	0.057027	0.0748521
	3710000	4280000	218000	257000	0.0587601	0.0600467
	3770000	4420000	213000	229000	0.0564987	0.05181
	5070000	4960000	324000	362000	0.0639053	0.0729839
	4460000	4310000	302000	337000	0.067713	0.0781903
	3630000	4330000	313000	340000	0.0862259	0.0785219
	3570000	4110000	291000	347000	0.0815126	0.0844282
	4110000	3950000	299000	366000	0.0727494	0.0926582
	5250000	4890000	310000	378000	0.0590476	0.0773006
Mean	4234000	4206000	275750	315333	0.06571	0.07542
Std. Deviation	662261	542611	42360	50495	0.01004	0.01086
Std. Error of Mean	191178	156638	12228	14577	0.002899	0.003135

## Sheet: Panel C LRRTM2
	Three gels each with3 lanes of 10 µg WT and 3 lanes of 10 µg HET
gel and lanes	PSD95_WT	PSD95_HET	LRRTM2_WT	LRRTM2_HET	Ratio_WT	Ratio_HET
gel1_1	3020000	1220000	114000	53000	0.0377483	0.0434426
gel1_3	2520000	1370000	102000	65000	0.0404762	0.0474453
gel1_5	2260000	1330000	116000	52000	0.0513274	0.0390978
gel2_1	3340000	2580000	103000	115000	0.0308383	0.0445736
gel2_3	2800000	2240000	109000	134000	0.0389286	0.0598214
gel2_5	2820000	2520000	117000	148000	0.0414894	0.0587302
gel3_1	3530000	3230000	213000	212000	0.0603399	0.0656347
gel3_3	3010000	3060000	190000	213000	0.0631229	0.0696078
gel3_5	2970000	2900000	197000	174000	0.06633	0.06
	Three gels each with 3 lanes of 5 µg WT and 3 lanes of 5 µg HET
gel and lanes	PSD95_WT	PSD95_HET	LRRTM2_WT	LRRTM2_HET	Ratio_WT	Ratio_HET
gel1_2	1520000	240000	77000	15000	0.0506579	0.0625
gel1_4	1290000	350000	72000	19000	0.055814	0.0542857
gel1_6	1330000	420000	60000	5000	0.0451128	0.0119048	Blue: ratio is an outlier; excluded.
gel2_2	2030000	1620000	84000	99000	0.0413793	0.0611111
gel2_4	1780000	1540000	78000	106000	0.0438202	0.0688312
gel2_6	1740000	2000000	81000	96000	0.0465517	0.048
gel3_2	2060000	1990000	134000	159000	0.0650485	0.0798995
gel3_4	1940000	1700000	135000	144000	0.0695876	0.0847059
gel3_6	2180000	2200000	131000	115000	0.0600917	0.0522727
Mean					0.0508	0.05882
Std. Deviation					0.01175	0.01259
Std. Error of Mean					0.002851	0.003054

## Sheet: Panel D NLG1
Two gels, each with six lanes of 10 µg WT and 10 µg HET
	PSD-95_WT	PSD-95_HET	NLG1_WT	NLG1_HET	ratio_WT	ratio_HET
	4750000	3520000	410000	500000	0.0863158	0.142045
	3820000	3750000	450000	390000	0.117801	0.104
	3710000	3030000	540000	420000	0.145553	0.138614
	4080000	3600000	480000	440000	0.117647	0.122222
	4060000	4090000	480000	380000	0.118227	0.0929095
	4170000	3870000	470000	440000	0.11271	0.113695
	5530000	5440000	530000	470000	0.0958409	0.0863971
	4290000	4990000	410000	450000	0.0955711	0.0901804
	4080000	5150000	440000	460000	0.107843	0.0893204
	3620000	4740000	450000	490000	0.124309	0.103375
	3650000	4390000	390000	450000	0.106849	0.102506
	5000000	4540000	410000	450000	0.082	0.0991189
Two gels, each with six lanes of 5 µg WT and six lanes of 5 µg HET
	3220000	2470000	380000	330000	0.118012	0.133603
	2650000	2570000	340000	290000	0.128302	0.11284
	2370000	2740000	360000	350000	0.151899	0.127737
	2180000	2840000	320000	300000	0.146789	0.105634
	1890000	3210000	300000	310000	0.15873	0.0965732
	1790000	*	280000	*	0.156425	*	*Lane did not transfer.
	3270000	1900000	290000	310000	0.088685	0.163158
	3170000	2070000	230000	280000	0.0725552	0.135266
	2920000	2270000	280000	300000	0.0958904	0.132159
	2740000	2530000	260000	350000	0.0948905	0.13834
	2540000	2550000	250000	300000	0.0984252	0.117647
	2340000	3060000	260000	320000	0.111111	0.104575
Mean					0.1138	0.1153
Std. Deviation					0.02426	0.02046
Std. Error of Mean					0.004951	0.004267

## Sheet: Panel E NLG2
Four gels each containing six lanes of 10 µg WT and 10 µg HET
	PSD95_WT	PSD_HET	NLG2_WT	NLG2_HET	Ratio_WT	Ratio_HET
	2500000	1980000	153000	165000	0.0612	0.0833333		Four lanes of WT were disrupted by a bubble during transfer
	1880000	1490000	134000	149000	0.0712766	0.1
	2160000	1920000	140000	155000	0.0648148	0.0807292
	2090000	1850000	140000	169000	0.0669856	0.0913513
	2220000	2020000	132000	167000	0.0594595	0.0826733
	2040000	2440000	128000	177000	0.0627451	0.072541
	2160000	2030000	142000	156000	0.0657407	0.0768473
	1790000	2110000	145000	148000	0.0810056	0.0701422
		1870000		137000		0.073262
		1600000		146000		0.09125
		2020000		141000		0.069802
		2370000		141000		0.0594937
	2380000	2380000	180000	162000	0.0756303	0.0680672
	2070000	1850000	180000	164000	0.0869565	0.0886486
	2070000	1730000	164000	161000	0.079227	0.0930636
	2170000	1750000	162000	194000	0.0746544	0.110857
	2110000	2170000	164000	178000	0.0777251	0.0820276
	1900000	2400000	161000	160000	0.0847368	0.0666667
	2310000	1990000	149000	138000	0.0645022	0.0693467
	1840000	2210000	134000	143000	0.0728261	0.0647059
	1840000	2120000	132000	130000	0.0717391	0.0613208
	1990000	2140000	138000	147000	0.0693467	0.0686916
	2210000	2360000	143000	161000	0.0647059	0.0682203
	2120000	2170000	130000	156000	0.0613208	0.0718894
Mean	2093000	2040000	147550	156042	0.07083	0.07771
Std. Deviation	186064	255317	16015	15009	0.008118	0.01291
Std. Error of Mean	41605	52116	3581	3064	0.001815	0.002634
